# Supplementary material for: m6A-related lncRNA-based immune infiltration characteristic analysis and prognostic model for colonic adenocarcinoma
Source: Hereditas. 2023 Feb 9;160:6. doi: 10.1186/s41065-023-00267-y (PMC9909974; doi:10.1186/s41065-023-00267-y)
Supplement: Supplementary file 2 — Additional file 2: Table S2. Differential expression of m6a regulators in normal and tumor tissues in TCGA samples combined with GTEX samples. [file 41065_2023_267_MOESM2_ESM.xls]

gene	conMean	treatMean	logFC	pValue	fdr
AC004951.4	-0.109110558	-2.486723554	-2.377612996	2.16E-98	2.05E-97
AC019205.1	-0.175528682	-2.514014696	-2.338486013	4.15E-107	1.58E-105
SNHG26	0.875535729	-1.20382206	-2.079357789	4.60E-76	1.94E-75
AL135999.1	2.006647951	0.105869392	-1.900778559	4.67E-89	3.55E-88
AL512306.3	-1.240979525	-3.002527632	-1.761548107	2.26E-73	7.81E-73
NSMCE1-DT	-0.641397868	-2.218890973	-1.577493104	1.57E-67	4.97E-67
LINC01138	1.992581528	0.630516793	-1.362064735	5.91E-80	3.21E-79
LINC00861	-0.87120839	-2.141352255	-1.270143864	1.77E-37	3.37E-37
AC156455.1	2.164617437	1.002010176	-1.162607261	5.14E-21	7.51E-21
GLIDR	0.356316516	-0.670971072	-1.027287588	1.72E-74	6.53E-74
U91328.1	1.019056123	0.273975684	-0.745080439	3.77E-66	1.10E-65
AC092944.1	-0.502581136	-1.155519719	-0.652938583	1.53E-24	2.65E-24
AC145285.2	-0.425344737	-1.023371282	-0.598026545	1.50E-23	2.45E-23
ATP2B1-AS1	-0.136507161	-0.680477153	-0.543969992	3.82E-31	6.92E-31
NIFK-AS1	1.798312457	1.354705	-0.443607457	4.88E-21	7.42E-21
MALINC1	0.295802618	-0.139309515	-0.435112133	7.80E-40	1.65E-39
AC003101.2	-1.385903162	-1.792564516	-0.406661354	0.000176342	0.000186139
AC026367.1	-1.557388041	-1.933287797	-0.375899755	9.06E-05	9.83E-05
LINC01588	0.009113928	-0.363224206	-0.372338134	0.003091862	0.003175425
ZKSCAN2-DT	0.740354273	0.688354361	-0.051999912	0.011060902	0.011060902
AC139149.1	-1.003637467	-0.851861209	0.151776258	5.14E-05	5.74E-05
AL161729.4	-0.132053699	0.025413323	0.157467022	1.74E-06	2.01E-06
AC008760.1	0.808005109	1.155302639	0.34729753	6.10E-11	7.25E-11
AC074117.1	1.654400175	2.081172817	0.426772642	2.10E-16	2.75E-16
AL513550.1	0.30047909	0.940916902	0.640437812	1.69E-37	3.37E-37
AL138921.1	-2.230475249	-1.527710374	0.702764875	6.72E-18	9.12E-18
AC005229.4	0.290720179	1.069604692	0.778884513	8.86E-52	1.98E-51
AP001619.1	-2.588272357	-1.760152012	0.828120344	2.55E-11	3.13E-11
AL590369.1	-2.791667253	-1.897473639	0.894193614	5.20E-13	6.59E-13
AC073896.3	-0.372392824	0.533159204	0.905552027	2.39E-57	5.68E-57
AC073111.1	-1.803781886	-0.861914349	0.941867537	1.55E-23	2.45E-23
AC104819.3	-2.083208645	-1.011002048	1.072206596	1.64E-20	2.31E-20
AL137782.1	-0.850931415	0.227416227	1.078347643	2.42E-62	6.56E-62
AP006621.2	-0.969594178	0.965053332	1.93464751	2.63E-60	6.66E-60
AL391095.2	-3.275061452	-1.111678117	2.163383335	2.14E-77	1.02E-76
AP001628.1	-3.046379093	-0.038357617	3.008021476	1.93E-83	1.23E-82
AC006042.1	-0.230285128	2.855715377	3.086000506	8.20E-101	1.56E-99
AC007128.1	-3.262163262	-0.125950763	3.136212498	5.58E-99	7.07E-98
