# Supplementary material for: m6A-related lncRNA-based immune infiltration characteristic analysis and prognostic model for colonic adenocarcinoma
Source: Hereditas. 2023 Feb 9;160:6. doi: 10.1186/s41065-023-00267-y (PMC9909974; doi:10.1186/s41065-023-00267-y)
Supplement: Supplementary file 3 — Additional file 3: Table S3. Table of M6A-related prognostic gene coefficients for model construction. [file 41065_2023_267_MOESM3_ESM.xls]

## Sheet: Sheet3
Gene	Coef	HR	HR.95L	HR.95H	pvalue
AC092944.1	1.29071	4.68457	1.24435	17.6359	0.0224198
AL137782.1	-0.311177	1.35875	1.09573	1.6849	0.00522519
U91328.1	0.147951	2.38435	1.3647	4.16585	0.00227232
AC073896.3	-0.270599	0.576431	0.353215	0.940709	0.0274852
ATP2B1-AS1	0.774669	9.71466	3.0703	30.7379	0.0001094
AL391095.2	0.512876	1.86125	1.069	3.24064	0.0281071
SEPTIN7-DT	1.30416	4.98631	1.7269	14.3977	0.00298011
AC104819.3	-0.591814	0.25454	0.0817229	0.792811	0.0182509
LINC00861	0.237651	1.49622	1.06691	2.0983	0.0195274
AC003101.2	0.425451	2.32869	1.13182	4.79119	0.021655
AC005229.4	0.146166	1.53148	1.14374	2.05066	0.00421388
AC156455.1	0.140609	1.21234	1.09637	1.34057	0.000174384
AP001628.1	0.0311291	1.24281	1.03514	1.49214	0.0197992
